# Supplementary material for: Structural modification of the tripeptide KPV by reductive “glycoalkylation” of the lysine residue
Source: PLoS One. 2018 Jun 28;13(6):e0199686. doi: 10.1371/journal.pone.0199686 (PMC6023233; doi:10.1371/journal.pone.0199686)
Supplement: S2 File — Crystallographic information file for the hydrate of compound 2 as determined by X-ray crystallography. Data has been deposited at the CCDC with deposition number 1825648. (CIF) [file pone.0199686.s002.cif]

data_Songok1 
 
_audit_creation_method            SHELXL-97 
_chemical_name_systematic 
; 
 ? 
; 
_chemical_name_common             ? 
_chemical_melting_point           ? 
_chemical_absolute_configuration   rmad
_chemical_formula_moiety   'C19 H30 N2 O6 S, H2 O'
_chemical_formula_sum      'C19 H32 N2 O7 S' 
_chemical_formula_weight          432.53 
 
loop_ 
 _atom_type_symbol 
 _atom_type_description 
 _atom_type_scat_dispersion_real 
 _atom_type_scat_dispersion_imag 
 _atom_type_scat_source 
 'C'  'C'   0.0033   0.0016 
 'International Tables Vol C Tables 4.2.6.8 and 6.1.1.4' 
 'H'  'H'   0.0000   0.0000 
 'International Tables Vol C Tables 4.2.6.8 and 6.1.1.4' 
 'N'  'N'   0.0061   0.0033 
 'International Tables Vol C Tables 4.2.6.8 and 6.1.1.4' 
 'O'  'O'   0.0106   0.0060 
 'International Tables Vol C Tables 4.2.6.8 and 6.1.1.4' 
 'S'  'S'   0.1246   0.1234 
 'International Tables Vol C Tables 4.2.6.8 and 6.1.1.4' 
 
_symmetry_cell_setting           'Orthorhombic'
_symmetry_space_group_name_Hall  'P 2ac 2ab '
_symmetry_space_group_name_H-M   'P 21 21 21 '
 
loop_ 
 _symmetry_equiv_pos_as_xyz 
 'x, y, z' 
 '-x+1/2, -y, z+1/2' 
 '-x, y+1/2, -z+1/2' 
 'x+1/2, -y+1/2, -z' 
 
_cell_length_a                    7.3403(2) 
_cell_length_b                    7.9885(2) 
_cell_length_c                    36.4564(10) 
_cell_angle_alpha                 90 
_cell_angle_beta                  90 
_cell_angle_gamma                 90 
_cell_volume                      2137.73(10) 
_cell_formula_units_Z             4 
_cell_measurement_temperature     100.0(5) 
_cell_measurement_reflns_used    9374
_cell_measurement_theta_min        2.61
_cell_measurement_theta_max       31.10
 
_exptl_crystal_description       'fragment'
_exptl_crystal_colour            'colourless'
_exptl_crystal_size_max           0.27 
_exptl_crystal_size_mid           0.24 
_exptl_crystal_size_min           0.17 
_exptl_crystal_density_meas       ? 
_exptl_crystal_density_diffrn     1.344 
_exptl_crystal_density_method     'not measured' 
_exptl_crystal_F_000              928 
_exptl_absorpt_coefficient_mu     0.194 
_exptl_absorpt_correction_type    'multi-scan' 
_exptl_absorpt_correction_T_min   0.8960 
_exptl_absorpt_correction_T_max   0.9678 
_exptl_absorpt_process_details   'SADABS (Sheldrick, 2004)' 
 
_exptl_special_details 
; 
 ? 
; 
 
_diffrn_ambient_temperature       100.0(5) 
_diffrn_radiation_wavelength      0.71073 
_diffrn_radiation_type            MoK\a 
_diffrn_radiation_source          'fine-focus sealed tube' 
_diffrn_radiation_monochromator  'TRIUMPH curved graphite'
_diffrn_measurement_device_type  'Bruker Kappa APEX-II DUO'
_diffrn_measurement_method       '\f and \w scans'
_diffrn_detector_area_resol_mean  ? 
_diffrn_reflns_number             43780 
_diffrn_reflns_av_R_equivalents   0.0562 
_diffrn_reflns_av_sigmaI/netI     0.0316 
_diffrn_reflns_limit_h_min        -7 
_diffrn_reflns_limit_h_max        10 
_diffrn_reflns_limit_k_min        -11 
_diffrn_reflns_limit_k_max        11 
_diffrn_reflns_limit_l_min        -53 
_diffrn_reflns_limit_l_max        49 
_diffrn_reflns_theta_min          2.23 
_diffrn_reflns_theta_max          31.54 
_reflns_number_total              7103 
_reflns_number_gt                 6772 
_reflns_threshold_expression      I>2\s(I) 
 
_computing_data_collection      'Bruker APEX2'
_computing_cell_refinement      'Bruker SAINT'
_computing_data_reduction       'Bruker SAINT'  
_computing_structure_solution   'SHELXS-97 (Sheldrick, 2008)'
_computing_structure_refinement 'SHELXL-97 (Sheldrick, 2008)'
_computing_molecular_graphics    'ORTEP-3 for Windows (Farrugia, 2012)'
_computing_publication_material  'SHELXL-97 (Sheldrick, 2008)' 
 
_refine_special_details 
; 
 Refinement of F^2^ against ALL reflections.  The weighted R-factor wR and 
 goodness of fit S are based on F^2^, conventional R-factors R are based 
 on F, with F set to zero for negative F^2^. The threshold expression of 
 F^2^ > 2sigma(F^2^) is used only for calculating R-factors(gt) etc. and is 
 not relevant to the choice of reflections for refinement.  R-factors based 
 on F^2^ are statistically about twice as large as those based on F, and R- 
 factors based on ALL data will be even larger. 
; 
 
_refine_ls_structure_factor_coef  Fsqd  
_refine_ls_matrix_type            full 
_refine_ls_weighting_scheme       calc  
_refine_ls_weighting_details 
 'calc w=1/[\s^2^(Fo^2^)+(0.0420P)^2^+0.5556P] where P=(Fo^2^+2Fc^2^)/3' 
_atom_sites_solution_primary      direct 
_atom_sites_solution_secondary    difmap 
_atom_sites_solution_hydrogens    geom 
_refine_ls_hydrogen_treatment     mixed 
_refine_ls_extinction_method      none 
_refine_ls_extinction_coef        ? 
_refine_ls_abs_structure_details  '3044 Friedel pairs (Flack, 1983) ' 
_refine_ls_abs_structure_Flack    -0.02(5) 
_refine_ls_number_reflns          7103 
_refine_ls_number_parameters      280 
_refine_ls_number_restraints      4 
_refine_ls_R_factor_all           0.0420 
_refine_ls_R_factor_gt            0.0394 
_refine_ls_wR_factor_ref          0.0956 
_refine_ls_wR_factor_gt           0.0943 
_refine_ls_goodness_of_fit_ref    1.138 
_refine_ls_restrained_S_all       1.139 
_refine_ls_shift/su_max           0.001 
_refine_ls_shift/su_mean          0.000 
 
loop_ 
 _atom_site_label 
 _atom_site_type_symbol 
 _atom_site_fract_x 
 _atom_site_fract_y 
 _atom_site_fract_z 
 _atom_site_U_iso_or_equiv 
 _atom_site_adp_type 
 _atom_site_occupancy 
 _atom_site_symmetry_multiplicity 
 _atom_site_calc_flag 
 _atom_site_refinement_flags 
 _atom_site_disorder_assembly 
 _atom_site_disorder_group 
S1 S 0.86390(5) 0.48436(4) 0.415688(10) 0.01886(7) Uani 1 1 d . . . 
O1 O 1.04249(15) 0.50897(17) 0.40065(3) 0.0280(2) Uani 1 1 d . . . 
O2 O 0.78023(19) 0.61620(14) 0.43649(3) 0.0281(3) Uani 1 1 d . . . 
O3 O 0.44314(16) 0.15217(14) 0.42285(3) 0.0234(2) Uani 1 1 d . . . 
O4 O 0.61230(19) 0.09476(15) 0.37338(3) 0.0283(3) Uani 1 1 d . . . 
O5 O -0.38212(14) 0.82567(12) 0.26716(3) 0.0194(2) Uani 1 1 d D . . 
H5O H -0.350(3) 0.7293(15) 0.2617(6) 0.029 Uiso 1 1 d D . . 
O6 O -0.13492(15) 1.35392(12) 0.30818(3) 0.01836(19) Uani 1 1 d D . . 
H6O H -0.193(3) 1.405(3) 0.2919(5) 0.028 Uiso 1 1 d D . . 
N1 N 0.73234(16) 0.44056(15) 0.38147(3) 0.0164(2) Uani 1 1 d . . . 
H1N H 0.782(3) 0.403(3) 0.3625(6) 0.020 Uiso 1 1 d . . . 
N2 N 0.06465(15) 0.93163(14) 0.30947(3) 0.0146(2) Uani 1 1 d . . . 
C1 C 0.54606(18) 0.38326(17) 0.38839(4) 0.0161(2) Uani 1 1 d . . . 
H1 H 0.5012 0.4373 0.4114 0.019 Uiso 1 1 calc R . . 
C2 C 0.42084(18) 0.43465(18) 0.35689(4) 0.0177(3) Uani 1 1 d . . . 
H2A H 0.4761 0.4001 0.3333 0.021 Uiso 1 1 calc R . . 
H2B H 0.3026 0.3762 0.3594 0.021 Uiso 1 1 calc R . . 
C3 C 0.38880(19) 0.62315(17) 0.35652(4) 0.0187(3) Uani 1 1 d . . . 
H3A H 0.5055 0.6804 0.3513 0.022 Uiso 1 1 calc R . . 
H3B H 0.3477 0.6590 0.3812 0.022 Uiso 1 1 calc R . . 
C4 C 0.24743(19) 0.67765(17) 0.32812(4) 0.0176(2) Uani 1 1 d . . . 
H4A H 0.3026 0.6775 0.3033 0.021 Uiso 1 1 calc R . . 
H4B H 0.1437 0.5985 0.3281 0.021 Uiso 1 1 calc R . . 
C5 C 0.18080(18) 0.85298(18) 0.33762(4) 0.0170(2) Uani 1 1 d . . . 
H5A H 0.1115 0.8474 0.3609 0.020 Uiso 1 1 calc R . . 
H5B H 0.2881 0.9256 0.3418 0.020 Uiso 1 1 calc R . . 
C6 C 0.54010(19) 0.19333(18) 0.39345(4) 0.0174(2) Uani 1 1 d . . . 
C7 C 0.4345(2) -0.0252(2) 0.43097(5) 0.0268(3) Uani 1 1 d . . . 
H7A H 0.3506 -0.0799 0.4138 0.040 Uiso 1 1 calc R . . 
H7B H 0.3908 -0.0412 0.4561 0.040 Uiso 1 1 calc R . . 
H7C H 0.5561 -0.0744 0.4284 0.040 Uiso 1 1 calc R . . 
C8 C -0.10305(17) 0.83432(17) 0.30299(4) 0.0147(2) Uani 1 1 d . . . 
H8A H -0.1743 0.8270 0.3260 0.018 Uiso 1 1 calc R . . 
H8B H -0.0709 0.7192 0.2953 0.018 Uiso 1 1 calc R . . 
C9 C -0.21775(18) 0.91789(16) 0.27326(4) 0.0144(2) Uani 1 1 d . . . 
H9 H -0.1462 0.9225 0.2499 0.017 Uiso 1 1 calc R . . 
C10 C -0.26929(18) 1.09426(16) 0.28466(4) 0.0154(2) Uani 1 1 d . . . 
H10A H -0.3494 1.0904 0.3065 0.019 Uiso 1 1 calc R . . 
H10B H -0.3366 1.1500 0.2645 0.019 Uiso 1 1 calc R . . 
C11 C -0.09695(18) 1.19249(16) 0.29349(4) 0.0151(2) Uani 1 1 d . . . 
H11 H -0.0233 1.2054 0.2706 0.018 Uiso 1 1 calc R . . 
C12 C 0.01629(19) 1.10163(17) 0.32206(4) 0.0167(2) Uani 1 1 d . . . 
H12A H 0.1289 1.1660 0.3270 0.020 Uiso 1 1 calc R . . 
H12B H -0.0534 1.0940 0.3453 0.020 Uiso 1 1 calc R . . 
C13 C 0.8672(2) 0.30655(18) 0.44437(4) 0.0181(2) Uani 1 1 d . . . 
C14 C 0.9471(2) 0.1581(2) 0.43214(4) 0.0204(3) Uani 1 1 d . . . 
H14 H 1.0053 0.1540 0.4089 0.024 Uiso 1 1 calc R . . 
C15 C 0.9409(2) 0.0168(2) 0.45412(4) 0.0219(3) Uani 1 1 d . . . 
H15 H 0.9937 -0.0846 0.4456 0.026 Uiso 1 1 calc R . . 
C16 C 0.8578(2) 0.0214(2) 0.48865(4) 0.0224(3) Uani 1 1 d . . . 
C17 C 0.7818(2) 0.1714(2) 0.50058(4) 0.0241(3) Uani 1 1 d . . . 
H17 H 0.7273 0.1768 0.5242 0.029 Uiso 1 1 calc R . . 
C18 C 0.7842(2) 0.3135(2) 0.47857(4) 0.0224(3) Uani 1 1 d . . . 
H18 H 0.7296 0.4144 0.4869 0.027 Uiso 1 1 calc R . . 
C19 C 0.8532(3) -0.1325(2) 0.51243(5) 0.0294(3) Uani 1 1 d . . . 
H19A H 0.9706 -0.1454 0.5249 0.044 Uiso 1 1 calc R . . 
H19B H 0.8298 -0.2311 0.4972 0.044 Uiso 1 1 calc R . . 
H19C H 0.7561 -0.1212 0.5307 0.044 Uiso 1 1 calc R . . 
O1W O 0.30021(13) 0.99890(13) 0.25182(3) 0.01599(18) Uani 1 1 d D . . 
H1W H 0.231(2) 0.971(3) 0.2685(4) 0.024 Uiso 1 1 d D . . 
H2W H 0.3952(19) 0.948(2) 0.2564(6) 0.024 Uiso 1 1 d D . . 
 
loop_ 
 _atom_site_aniso_label 
 _atom_site_aniso_U_11 
 _atom_site_aniso_U_22 
 _atom_site_aniso_U_33 
 _atom_site_aniso_U_23 
 _atom_site_aniso_U_13 
 _atom_site_aniso_U_12 
S1 0.01633(14) 0.01847(15) 0.02177(15) -0.00077(12) -0.00271(12) -0.00174(12) 
O1 0.0176(5) 0.0347(6) 0.0318(6) 0.0047(5) -0.0022(4) -0.0065(5) 
O2 0.0354(6) 0.0199(5) 0.0292(6) -0.0075(4) -0.0040(5) -0.0003(5) 
O3 0.0288(5) 0.0173(5) 0.0241(5) 0.0032(4) 0.0068(4) -0.0010(4) 
O4 0.0366(7) 0.0182(5) 0.0301(6) 0.0008(4) 0.0091(5) 0.0033(5) 
O5 0.0117(4) 0.0123(4) 0.0342(6) -0.0051(4) -0.0070(4) 0.0002(4) 
O6 0.0214(5) 0.0123(4) 0.0214(5) -0.0026(3) -0.0032(4) 0.0028(4) 
N1 0.0141(5) 0.0179(5) 0.0173(5) 0.0008(4) -0.0017(4) 0.0013(4) 
N2 0.0115(4) 0.0121(5) 0.0202(5) 0.0005(4) -0.0035(4) 0.0005(4) 
C1 0.0140(5) 0.0145(6) 0.0198(6) 0.0016(5) -0.0012(5) 0.0014(4) 
C2 0.0142(5) 0.0161(6) 0.0227(7) 0.0009(5) -0.0038(5) 0.0022(4) 
C3 0.0142(6) 0.0164(6) 0.0256(7) 0.0039(5) -0.0064(5) 0.0011(5) 
C4 0.0154(6) 0.0162(6) 0.0212(6) 0.0014(5) -0.0040(5) 0.0027(5) 
C5 0.0158(6) 0.0158(6) 0.0195(6) 0.0004(5) -0.0062(5) 0.0025(4) 
C6 0.0152(5) 0.0184(6) 0.0187(6) 0.0021(5) -0.0032(5) 0.0012(5) 
C7 0.0331(8) 0.0180(7) 0.0294(8) 0.0062(6) 0.0027(6) -0.0032(6) 
C8 0.0120(5) 0.0123(5) 0.0199(6) 0.0005(4) -0.0027(4) -0.0010(4) 
C9 0.0109(5) 0.0125(5) 0.0197(6) -0.0015(4) -0.0027(4) 0.0004(4) 
C10 0.0141(5) 0.0122(5) 0.0200(6) -0.0014(4) -0.0051(5) 0.0012(4) 
C11 0.0162(6) 0.0115(5) 0.0174(6) -0.0010(4) -0.0031(5) 0.0001(4) 
C12 0.0166(6) 0.0130(6) 0.0205(6) -0.0028(5) -0.0056(5) 0.0018(4) 
C13 0.0145(5) 0.0223(6) 0.0175(6) -0.0004(5) -0.0032(5) 0.0001(5) 
C14 0.0217(6) 0.0234(7) 0.0161(6) -0.0028(5) 0.0000(5) 0.0009(5) 
C15 0.0237(6) 0.0223(7) 0.0197(6) -0.0010(5) -0.0027(5) 0.0024(6) 
C16 0.0199(6) 0.0284(7) 0.0189(6) 0.0032(5) -0.0050(5) -0.0026(6) 
C17 0.0192(6) 0.0358(8) 0.0173(6) 0.0000(6) 0.0004(5) 0.0009(6) 
C18 0.0176(6) 0.0289(7) 0.0206(7) -0.0026(6) -0.0017(5) 0.0045(6) 
C19 0.0339(8) 0.0307(8) 0.0236(7) 0.0077(6) -0.0049(7) -0.0056(7) 
O1W 0.0127(4) 0.0128(4) 0.0225(5) 0.0017(4) -0.0013(3) 0.0006(3) 
 
_geom_special_details 
; 
 All esds (except the esd in the dihedral angle between two l.s. planes) 
 are estimated using the full covariance matrix.  The cell esds are taken 
 into account individually in the estimation of esds in distances, angles 
 and torsion angles; correlations between esds in cell parameters are only 
 used when they are defined by crystal symmetry.  An approximate (isotropic) 
 treatment of cell esds is used for estimating esds involving l.s. planes. 
; 
 
loop_ 
 _geom_bond_atom_site_label_1 
 _geom_bond_atom_site_label_2 
 _geom_bond_distance 
 _geom_bond_site_symmetry_2 
 _geom_bond_publ_flag 
S1 O1 1.4345(12) . ? 
S1 O2 1.4358(12) . ? 
S1 N1 1.6159(13) . ? 
S1 C13 1.7639(15) . ? 
O3 C6 1.3280(18) . ? 
O3 C7 1.4486(19) . ? 
O4 C6 1.1986(18) . ? 
O5 C9 1.4310(16) . ? 
O5 H5O 0.830(9) . ? 
O6 C11 1.4238(16) . ? 
O6 H6O 0.838(9) . ? 
N1 C1 1.4639(18) . ? 
N1 H1N 0.84(2) . ? 
N2 C5 1.4748(17) . ? 
N2 C8 1.4749(16) . ? 
N2 C12 1.4769(17) . ? 
C1 C2 1.5272(19) . ? 
C1 C6 1.529(2) . ? 
C1 H1 1.0000 . ? 
C2 C3 1.5241(19) . ? 
C2 H2A 0.9900 . ? 
C2 H2B 0.9900 . ? 
C3 C4 1.5290(19) . ? 
C3 H3A 0.9900 . ? 
C3 H3B 0.9900 . ? 
C4 C5 1.523(2) . ? 
C4 H4A 0.9900 . ? 
C4 H4B 0.9900 . ? 
C5 H5A 0.9900 . ? 
C5 H5B 0.9900 . ? 
C7 H7A 0.9800 . ? 
C7 H7B 0.9800 . ? 
C7 H7C 0.9800 . ? 
C8 C9 1.5262(18) . ? 
C8 H8A 0.9900 . ? 
C8 H8B 0.9900 . ? 
C9 C10 1.5170(18) . ? 
C9 H9 1.0000 . ? 
C10 C11 1.5230(18) . ? 
C10 H10A 0.9900 . ? 
C10 H10B 0.9900 . ? 
C11 C12 1.5174(19) . ? 
C11 H11 1.0000 . ? 
C12 H12A 0.9900 . ? 
C12 H12B 0.9900 . ? 
C13 C18 1.389(2) . ? 
C13 C14 1.396(2) . ? 
C14 C15 1.385(2) . ? 
C14 H14 0.9500 . ? 
C15 C16 1.399(2) . ? 
C15 H15 0.9500 . ? 
C16 C17 1.391(2) . ? 
C16 C19 1.505(2) . ? 
C17 C18 1.390(2) . ? 
C17 H17 0.9500 . ? 
C18 H18 0.9500 . ? 
C19 H19A 0.9800 . ? 
C19 H19B 0.9800 . ? 
C19 H19C 0.9800 . ? 
O1W H1W 0.825(9) . ? 
O1W H2W 0.823(9) . ? 
 
loop_ 
 _geom_angle_atom_site_label_1 
 _geom_angle_atom_site_label_2 
 _geom_angle_atom_site_label_3 
 _geom_angle 
 _geom_angle_site_symmetry_1 
 _geom_angle_site_symmetry_3 
 _geom_angle_publ_flag 
O1 S1 O2 119.49(8) . . ? 
O1 S1 N1 106.31(7) . . ? 
O2 S1 N1 108.11(7) . . ? 
O1 S1 C13 108.92(7) . . ? 
O2 S1 C13 106.47(7) . . ? 
N1 S1 C13 106.94(6) . . ? 
C6 O3 C7 115.51(12) . . ? 
C9 O5 H5O 105.9(16) . . ? 
C11 O6 H6O 106.1(15) . . ? 
C1 N1 S1 119.53(10) . . ? 
C1 N1 H1N 115.9(15) . . ? 
S1 N1 H1N 117.0(14) . . ? 
C5 N2 C8 111.68(11) . . ? 
C5 N2 C12 108.32(11) . . ? 
C8 N2 C12 109.50(10) . . ? 
N1 C1 C2 110.40(11) . . ? 
N1 C1 C6 110.97(11) . . ? 
C2 C1 C6 109.90(12) . . ? 
N1 C1 H1 108.5 . . ? 
C2 C1 H1 108.5 . . ? 
C6 C1 H1 108.5 . . ? 
C3 C2 C1 111.41(12) . . ? 
C3 C2 H2A 109.3 . . ? 
C1 C2 H2A 109.3 . . ? 
C3 C2 H2B 109.3 . . ? 
C1 C2 H2B 109.3 . . ? 
H2A C2 H2B 108.0 . . ? 
C2 C3 C4 113.08(12) . . ? 
C2 C3 H3A 109.0 . . ? 
C4 C3 H3A 109.0 . . ? 
C2 C3 H3B 109.0 . . ? 
C4 C3 H3B 109.0 . . ? 
H3A C3 H3B 107.8 . . ? 
C5 C4 C3 109.02(12) . . ? 
C5 C4 H4A 109.9 . . ? 
C3 C4 H4A 109.9 . . ? 
C5 C4 H4B 109.9 . . ? 
C3 C4 H4B 109.9 . . ? 
H4A C4 H4B 108.3 . . ? 
N2 C5 C4 114.78(11) . . ? 
N2 C5 H5A 108.6 . . ? 
C4 C5 H5A 108.6 . . ? 
N2 C5 H5B 108.6 . . ? 
C4 C5 H5B 108.6 . . ? 
H5A C5 H5B 107.5 . . ? 
O4 C6 O3 124.55(14) . . ? 
O4 C6 C1 124.44(14) . . ? 
O3 C6 C1 111.01(12) . . ? 
O3 C7 H7A 109.5 . . ? 
O3 C7 H7B 109.5 . . ? 
H7A C7 H7B 109.5 . . ? 
O3 C7 H7C 109.5 . . ? 
H7A C7 H7C 109.5 . . ? 
H7B C7 H7C 109.5 . . ? 
N2 C8 C9 110.09(11) . . ? 
N2 C8 H8A 109.6 . . ? 
C9 C8 H8A 109.6 . . ? 
N2 C8 H8B 109.6 . . ? 
C9 C8 H8B 109.6 . . ? 
H8A C8 H8B 108.2 . . ? 
O5 C9 C10 108.09(10) . . ? 
O5 C9 C8 110.50(11) . . ? 
C10 C9 C8 110.44(11) . . ? 
O5 C9 H9 109.3 . . ? 
C10 C9 H9 109.3 . . ? 
C8 C9 H9 109.3 . . ? 
C9 C10 C11 109.23(11) . . ? 
C9 C10 H10A 109.8 . . ? 
C11 C10 H10A 109.8 . . ? 
C9 C10 H10B 109.8 . . ? 
C11 C10 H10B 109.8 . . ? 
H10A C10 H10B 108.3 . . ? 
O6 C11 C12 106.40(11) . . ? 
O6 C11 C10 112.55(11) . . ? 
C12 C11 C10 110.71(11) . . ? 
O6 C11 H11 109.0 . . ? 
C12 C11 H11 109.0 . . ? 
C10 C11 H11 109.0 . . ? 
N2 C12 C11 110.98(11) . . ? 
N2 C12 H12A 109.4 . . ? 
C11 C12 H12A 109.4 . . ? 
N2 C12 H12B 109.4 . . ? 
C11 C12 H12B 109.4 . . ? 
H12A C12 H12B 108.0 . . ? 
C18 C13 C14 120.31(14) . . ? 
C18 C13 S1 119.61(12) . . ? 
C14 C13 S1 120.04(11) . . ? 
C15 C14 C13 119.60(14) . . ? 
C15 C14 H14 120.2 . . ? 
C13 C14 H14 120.2 . . ? 
C14 C15 C16 120.88(14) . . ? 
C14 C15 H15 119.6 . . ? 
C16 C15 H15 119.6 . . ? 
C17 C16 C15 118.61(14) . . ? 
C17 C16 C19 120.95(14) . . ? 
C15 C16 C19 120.43(15) . . ? 
C18 C17 C16 121.16(14) . . ? 
C18 C17 H17 119.4 . . ? 
C16 C17 H17 119.4 . . ? 
C13 C18 C17 119.43(15) . . ? 
C13 C18 H18 120.3 . . ? 
C17 C18 H18 120.3 . . ? 
C16 C19 H19A 109.5 . . ? 
C16 C19 H19B 109.5 . . ? 
H19A C19 H19B 109.5 . . ? 
C16 C19 H19C 109.5 . . ? 
H19A C19 H19C 109.5 . . ? 
H19B C19 H19C 109.5 . . ? 
H1W O1W H2W 104(2) . . ? 
 
loop_ 
 _geom_torsion_atom_site_label_1 
 _geom_torsion_atom_site_label_2 
 _geom_torsion_atom_site_label_3 
 _geom_torsion_atom_site_label_4 
 _geom_torsion 
 _geom_torsion_site_symmetry_1 
 _geom_torsion_site_symmetry_2 
 _geom_torsion_site_symmetry_3 
 _geom_torsion_site_symmetry_4 
 _geom_torsion_publ_flag 
O1 S1 N1 C1 170.63(11) . . . . ? 
O2 S1 N1 C1 -59.92(12) . . . . ? 
C13 S1 N1 C1 54.38(12) . . . . ? 
S1 N1 C1 C2 150.56(10) . . . . ? 
S1 N1 C1 C6 -87.34(14) . . . . ? 
N1 C1 C2 C3 -70.33(15) . . . . ? 
C6 C1 C2 C3 166.94(12) . . . . ? 
C1 C2 C3 C4 -173.52(12) . . . . ? 
C2 C3 C4 C5 162.20(12) . . . . ? 
C8 N2 C5 C4 61.09(15) . . . . ? 
C12 N2 C5 C4 -178.24(12) . . . . ? 
C3 C4 C5 N2 171.18(11) . . . . ? 
C7 O3 C6 O4 2.7(2) . . . . ? 
C7 O3 C6 C1 -177.78(13) . . . . ? 
N1 C1 C6 O4 -48.0(2) . . . . ? 
C2 C1 C6 O4 74.37(18) . . . . ? 
N1 C1 C6 O3 132.49(13) . . . . ? 
C2 C1 C6 O3 -105.12(14) . . . . ? 
C5 N2 C8 C9 -178.99(11) . . . . ? 
C12 N2 C8 C9 61.04(14) . . . . ? 
N2 C8 C9 O5 -179.14(10) . . . . ? 
N2 C8 C9 C10 -59.60(14) . . . . ? 
O5 C9 C10 C11 176.74(11) . . . . ? 
C8 C9 C10 C11 55.75(14) . . . . ? 
C9 C10 C11 O6 -173.73(11) . . . . ? 
C9 C10 C11 C12 -54.79(15) . . . . ? 
C5 N2 C12 C11 177.57(11) . . . . ? 
C8 N2 C12 C11 -60.42(14) . . . . ? 
O6 C11 C12 N2 -179.69(11) . . . . ? 
C10 C11 C12 N2 57.72(15) . . . . ? 
O1 S1 C13 C18 134.67(12) . . . . ? 
O2 S1 C13 C18 4.57(14) . . . . ? 
N1 S1 C13 C18 -110.83(12) . . . . ? 
O1 S1 C13 C14 -47.64(14) . . . . ? 
O2 S1 C13 C14 -177.73(12) . . . . ? 
N1 S1 C13 C14 66.86(13) . . . . ? 
C18 C13 C14 C15 0.9(2) . . . . ? 
S1 C13 C14 C15 -176.75(12) . . . . ? 
C13 C14 C15 C16 -0.9(2) . . . . ? 
C14 C15 C16 C17 -0.2(2) . . . . ? 
C14 C15 C16 C19 -179.50(15) . . . . ? 
C15 C16 C17 C18 1.3(2) . . . . ? 
C19 C16 C17 C18 -179.39(15) . . . . ? 
C14 C13 C18 C17 0.2(2) . . . . ? 
S1 C13 C18 C17 177.85(12) . . . . ? 
C16 C17 C18 C13 -1.3(2) . . . . ? 
 
loop_ 
 _geom_hbond_atom_site_label_D 
 _geom_hbond_atom_site_label_H 
 _geom_hbond_atom_site_label_A 
 _geom_hbond_distance_DH 
 _geom_hbond_distance_HA 
 _geom_hbond_distance_DA 
 _geom_hbond_angle_DHA 
 _geom_hbond_site_symmetry_A 
O5 H5O O1W  0.830(9) 1.940(10) 2.7667(14) 174(2) 3_545 
O6 H6O O1W  0.838(9) 1.928(10) 2.7564(14) 169(2) 3 
N1 H1N O6  0.84(2) 2.11(2) 2.9272(16) 165.3(19) 1_645 
O1W H1W N2  0.825(9) 1.952(10) 2.7740(16) 174(2) . 
O1W H2W O5  0.823(9) 1.946(9) 2.7686(13) 179(2) 1_655 
 
_diffrn_measured_fraction_theta_max    0.999 
_diffrn_reflns_theta_full              25.00 
_diffrn_measured_fraction_theta_full   0.999 
_refine_diff_density_max    0.478 
_refine_diff_density_min   -0.262 
_refine_diff_density_rms    0.054
# END OF CIF
